# Supplementary material for: Differential Gene Expression Analysis in Polygonum minus Leaf upon 24 h of Methyl Jasmonate Elicitation
Source: Front Plant Sci. 2017 Feb 6;8:109. doi: 10.3389/fpls.2017.00109 (PMC5292430; doi:10.3389/fpls.2017.00109)
Supplement: Supplementary file 7 [file DataSheet1.XLSX]

## Sheet: Sheet1-Biological Process
Level	GO ID	Term	Type	#Seqs	Graph Score	Sequences
2	GO:0008152	metabolic process	biological_process	710	547.11	comp62008_c1_seq1, comp66662_c8_seq43, comp61177_c1_seq7, comp67820_c0_seq1, comp64860_c0_seq2, comp56731_c0_seq1, comp64860_c0_seq5, comp65403_c0_seq8, comp47591_c0_seq1, comp67859_c0_seq32, comp70007_c0_seq1, comp1706_c0_seq1, comp69888_c0_seq1, comp20308_c0_seq1, comp26585_c0_seq2, comp29588_c0_seq1, comp25944_c0_seq1, comp70642_c0_seq1, comp67820_c0_seq2, comp69652_c0_seq1, comp22216_c0_seq1,…
2	GO:0009987	cellular process	biological_process	506	349.96	comp68098_c0_seq16, comp62008_c1_seq1, comp66662_c8_seq43, comp61177_c1_seq7, comp67820_c0_seq1, comp64860_c0_seq2, comp56731_c0_seq1, comp64860_c0_seq5, comp65403_c0_seq8, comp47591_c0_seq1, comp67859_c0_seq32, comp70007_c0_seq1, comp1706_c0_seq1, comp69888_c0_seq1, comp20308_c0_seq1, comp26585_c0_seq2, comp29588_c0_seq1, comp25944_c0_seq1, comp70642_c0_seq1, comp67820_c0_seq2, comp69652_c0_seq1…
2	GO:0051179	localization	biological_process	161	57.96	comp53201_c0_seq2, comp64576_c0_seq3, comp59195_c0_seq1, comp65544_c0_seq10, comp58150_c0_seq1, comp65644_c0_seq2, comp46098_c0_seq1, comp65544_c0_seq50, comp63042_c0_seq4, comp61911_c1_seq1, comp65544_c0_seq13, comp65544_c0_seq20, comp61211_c1_seq12, comp64926_c1_seq1, comp61911_c0_seq1, comp62468_c0_seq2, comp67896_c0_seq1, comp67768_c1_seq5, comp65275_c1_seq3, comp67896_c1_seq1, comp65544_c0_s…
2	GO:0044699	single-organism process	biological_process	132	65.21	comp68098_c0_seq16, comp62172_c1_seq9, comp68479_c0_seq1, comp51521_c0_seq1, comp47261_c0_seq1, comp71331_c0_seq1, comp29104_c0_seq2, comp51521_c0_seq2, comp41251_c0_seq3, comp70706_c0_seq1, comp43083_c0_seq1, comp30109_c0_seq1, comp26585_c0_seq2, comp37609_c0_seq2, comp70883_c0_seq1, comp25336_c0_seq1, comp36628_c0_seq1, comp45252_c0_seq1, comp72636_c0_seq1, comp67487_c0_seq3, comp59615_c1_seq2,…
2	GO:0050896	response to stimulus	biological_process	116	118.2	comp67249_c0_seq10, comp29104_c0_seq2, comp68625_c0_seq1, comp37247_c0_seq1, comp68698_c0_seq1, comp33895_c0_seq1, comp19587_c0_seq1, comp65291_c1_seq2, comp25737_c0_seq1, comp45252_c0_seq1, comp70706_c0_seq1, comp25336_c0_seq1, comp52199_c0_seq2, comp52199_c0_seq1, comp55471_c0_seq1, comp62328_c2_seq37, comp58665_c0_seq1, comp65368_c0_seq20, comp68479_c0_seq1, comp69115_c0_seq1, comp47261_c0_seq…
2	GO:0065007	biological regulation	biological_process	68	15	comp62031_c1_seq5, comp66153_c0_seq1, comp53285_c0_seq5, comp66609_c0_seq7, comp53201_c0_seq2, comp56511_c0_seq1, comp60063_c0_seq1, comp55748_c1_seq1, comp67899_c2_seq10, comp64666_c1_seq5, comp58665_c0_seq1, comp66813_c0_seq2, comp67249_c0_seq10, comp59768_c0_seq7, comp24547_c0_seq1, comp63227_c0_seq7, comp68303_c0_seq20, comp69115_c0_seq1, comp51521_c0_seq1, comp47261_c0_seq1, comp71331_c0_seq…
2	GO:0023052	signaling	biological_process	56	21.96	comp51521_c0_seq1, comp29104_c0_seq2, comp51521_c0_seq2, comp41251_c0_seq3, comp68698_c0_seq1, comp53285_c0_seq5, comp53201_c0_seq2, comp56511_c0_seq1, comp60063_c0_seq1, comp55748_c1_seq1, comp67899_c2_seq10, comp64666_c1_seq5, comp58665_c0_seq1, comp66813_c0_seq2, comp67249_c0_seq10, comp59768_c0_seq7, comp24547_c0_seq1, comp63227_c0_seq7, comp68303_c0_seq20, comp69115_c0_seq1, comp47261_c0_seq…
2	GO:0071840	cellular component organization or biogenesis	biological_process	47	28.2	comp58847_c0_seq1, comp62008_c1_seq1, comp66938_c0_seq2, comp64154_c1_seq1, comp59430_c0_seq1, comp67899_c2_seq10, comp62376_c0_seq1, comp52759_c0_seq1, comp60564_c0_seq1, comp67715_c1_seq4, comp24547_c0_seq1, comp47591_c0_seq1, comp67859_c0_seq32, comp51521_c0_seq1, comp47261_c0_seq1, comp71331_c0_seq1, comp29104_c0_seq2, comp51521_c0_seq2, comp64984_c1_seq4, comp68625_c0_seq1, comp46972_c0_seq1…
2	GO:0032502	developmental process	biological_process	33	25.85	comp62172_c1_seq9, comp67487_c0_seq3, comp59615_c1_seq2, comp57630_c0_seq3, comp67899_c2_seq10, comp67249_c0_seq10, comp24547_c0_seq1, comp68303_c0_seq20, comp69115_c0_seq1, comp47261_c0_seq1, comp68625_c0_seq1, comp46972_c0_seq1, comp70706_c0_seq1, comp30109_c0_seq1, comp68698_c0_seq1, comp19587_c0_seq1, comp65291_c1_seq2, comp25336_c0_seq1, comp36628_c0_seq1, comp25737_c0_seq1, comp45252_c0_seq…
2	GO:0032501	multicellular organismal process	biological_process	26	11.85	comp68098_c0_seq16, comp62172_c1_seq9, comp67487_c0_seq3, comp59615_c1_seq2, comp57630_c0_seq3, comp67899_c2_seq10, comp67249_c0_seq10, comp24547_c0_seq1, comp68303_c0_seq20, comp69115_c0_seq1, comp47261_c0_seq1, comp68625_c0_seq1, comp46972_c0_seq1, comp70706_c0_seq1, comp30109_c0_seq1, comp68698_c0_seq1, comp19587_c0_seq1, comp65291_c1_seq2, comp25336_c0_seq1, comp36628_c0_seq1, comp25737_c0_se…
2	GO:0000003	reproduction	biological_process	8	8	comp67899_c2_seq10, comp67249_c0_seq10, comp62172_c1_seq9, comp68694_c0_seq1, comp57576_c1_seq8, comp68698_c0_seq1, comp25737_c0_seq1, comp53285_c0_seq5
2	GO:0040007	growth	biological_process	5	3.8	comp68698_c0_seq1, comp23392_c0_seq1, comp67899_c2_seq10, comp25336_c0_seq1, comp62521_c0_seq2
2	GO:0022414	reproductive process	biological_process	4	1.07	comp68098_c0_seq16, comp62172_c1_seq9, comp62521_c0_seq2, comp65118_c0_seq1
2	GO:0051704	multi-organism process	biological_process	3	0.94	comp68098_c0_seq16, comp62521_c0_seq2, comp65118_c0_seq1
3	GO:0071704	organic substance metabolic process	biological_process	385	156.93	comp62008_c1_seq1, comp66662_c8_seq43, comp61177_c1_seq7, comp67820_c0_seq1, comp64860_c0_seq2, comp56731_c0_seq1, comp64860_c0_seq5, comp65403_c0_seq8, comp47591_c0_seq1, comp67859_c0_seq32, comp70007_c0_seq1, comp1706_c0_seq1, comp69888_c0_seq1, comp20308_c0_seq1, comp26585_c0_seq2, comp29588_c0_seq1, comp25944_c0_seq1, comp70642_c0_seq1, comp67820_c0_seq2, comp69652_c0_seq1, comp22216_c0_seq1,…
3	GO:0044238	primary metabolic process	biological_process	385	206.48	comp62008_c1_seq1, comp66662_c8_seq43, comp61177_c1_seq7, comp67820_c0_seq1, comp64860_c0_seq2, comp56731_c0_seq1, comp64860_c0_seq5, comp65403_c0_seq8, comp47591_c0_seq1, comp67859_c0_seq32, comp70007_c0_seq1, comp1706_c0_seq1, comp69888_c0_seq1, comp20308_c0_seq1, comp26585_c0_seq2, comp29588_c0_seq1, comp25944_c0_seq1, comp70642_c0_seq1, comp67820_c0_seq2, comp69652_c0_seq1, comp22216_c0_seq1,…
3	GO:0044237	cellular metabolic process	biological_process	268	112.29	comp62008_c1_seq1, comp66662_c8_seq43, comp61177_c1_seq7, comp67820_c0_seq1, comp64860_c0_seq2, comp56731_c0_seq1, comp64860_c0_seq5, comp65403_c0_seq8, comp47591_c0_seq1, comp67859_c0_seq32, comp70007_c0_seq1, comp1706_c0_seq1, comp69888_c0_seq1, comp20308_c0_seq1, comp26585_c0_seq2, comp29588_c0_seq1, comp25944_c0_seq1, comp70642_c0_seq1, comp67820_c0_seq2, comp69652_c0_seq1, comp22216_c0_seq1,…
3	GO:0009058	biosynthetic process	biological_process	199	181.7	comp62008_c1_seq1, comp66662_c8_seq43, comp61177_c1_seq7, comp67820_c0_seq1, comp64860_c0_seq2, comp56731_c0_seq1, comp64860_c0_seq5, comp65403_c0_seq8, comp47591_c0_seq1, comp67859_c0_seq32, comp70007_c0_seq1, comp1706_c0_seq1, comp69888_c0_seq1, comp20308_c0_seq1, comp26585_c0_seq2, comp29588_c0_seq1, comp25944_c0_seq1, comp70642_c0_seq1, comp67820_c0_seq2, comp69652_c0_seq1, comp22216_c0_seq1,…
3	GO:0051234	establishment of localization	biological_process	161	96.6	comp53201_c0_seq2, comp64576_c0_seq3, comp59195_c0_seq1, comp65544_c0_seq10, comp58150_c0_seq1, comp65644_c0_seq2, comp46098_c0_seq1, comp65544_c0_seq50, comp63042_c0_seq4, comp61911_c1_seq1, comp65544_c0_seq13, comp65544_c0_seq20, comp61211_c1_seq12, comp64926_c1_seq1, comp61911_c0_seq1, comp62468_c0_seq2, comp67896_c0_seq1, comp67768_c1_seq5, comp65275_c1_seq3, comp67896_c1_seq1, comp65544_c0_s…
3	GO:0006807	nitrogen compound metabolic process	biological_process	113	35.15	comp61209_c0_seq1, comp58213_c0_seq7, comp66938_c0_seq2, comp58213_c0_seq6, comp64670_c0_seq2, comp68386_c4_seq2, comp67220_c0_seq39, comp68232_c2_seq9, comp64595_c6_seq10, comp68232_c2_seq3, comp66153_c0_seq1, comp68386_c4_seq1, comp63515_c2_seq3, comp65305_c1_seq6, comp63515_c2_seq11, comp64670_c0_seq3, comp68389_c1_seq17, comp64670_c0_seq1, comp55239_c1_seq1, comp65500_c1_seq5, comp57382_c1_se…
3	GO:0006950	response to stress	biological_process	80	80	comp53201_c0_seq1, comp67390_c3_seq1, comp52199_c0_seq2, comp62632_c0_seq1, comp61209_c0_seq1, comp52199_c0_seq1, comp55471_c0_seq1, comp60390_c0_seq1, comp60104_c0_seq1, comp53649_c0_seq1, comp66938_c0_seq2, comp60390_c0_seq3, comp64604_c0_seq4, comp62328_c2_seq37, comp64604_c0_seq2, comp63329_c0_seq2, comp56602_c0_seq1, comp63933_c0_seq2, comp56602_c1_seq1, comp52619_c0_seq1, comp58665_c0_seq1,…
3	GO:0044763	single-organism cellular process	biological_process	76	52.68	comp68098_c0_seq16, comp68479_c0_seq1, comp51521_c0_seq1, comp47261_c0_seq1, comp71331_c0_seq1, comp29104_c0_seq2, comp51521_c0_seq2, comp41251_c0_seq3, comp70706_c0_seq1, comp43083_c0_seq1, comp30109_c0_seq1, comp26585_c0_seq2, comp37609_c0_seq2, comp70883_c0_seq1, comp25336_c0_seq1, comp36628_c0_seq1, comp45252_c0_seq1, comp72636_c0_seq1, comp68698_c0_seq1, comp53285_c0_seq5, comp53201_c0_seq2,…
3	GO:0044710	single-organism metabolic process	biological_process	64	37.83	comp67504_c2_seq1, comp62862_c1_seq5, comp62862_c2_seq2, comp62862_c2_seq1, comp67504_c1_seq5, comp67504_c1_seq1, comp67080_c0_seq8, comp62862_c1_seq3, comp60090_c0_seq1, comp60980_c0_seq1, comp67504_c3_seq1, comp66151_c0_seq15, comp66151_c0_seq23, comp54901_c0_seq2, comp64647_c3_seq1, comp68392_c1_seq1, comp68392_c0_seq2, comp54901_c0_seq1, comp64467_c0_seq2, comp53792_c0_seq1, comp64647_c3_seq2…
3	GO:0009056	catabolic process	biological_process	59	58.13	comp67504_c2_seq1, comp57892_c0_seq1, comp62862_c1_seq5, comp62630_c0_seq1, comp58563_c0_seq2, comp62862_c2_seq2, comp22635_c1_seq1, comp56591_c1_seq5, comp22635_c0_seq1, comp47039_c0_seq1, comp62862_c2_seq1, comp67504_c1_seq5, comp56591_c1_seq6, comp67504_c1_seq1, comp67080_c0_seq8, comp61194_c0_seq1, comp52168_c0_seq1, comp56159_c0_seq1, comp68226_c0_seq16, comp62862_c1_seq3, comp56159_c2_seq1,…
3	GO:0050789	regulation of biological process	biological_process	59	20.32	comp62031_c1_seq5, comp66153_c0_seq1, comp53285_c0_seq5, comp66609_c0_seq7, comp53201_c0_seq2, comp56511_c0_seq1, comp60063_c0_seq1, comp55748_c1_seq1, comp67899_c2_seq10, comp64666_c1_seq5, comp58665_c0_seq1, comp66813_c0_seq2, comp67249_c0_seq10, comp59768_c0_seq7, comp24547_c0_seq1, comp63227_c0_seq7, comp68303_c0_seq20, comp69115_c0_seq1, comp51521_c0_seq1, comp47261_c0_seq1, comp71331_c0_seq…
3	GO:0044700	single organism signaling	biological_process	56	36.6	comp51521_c0_seq1, comp29104_c0_seq2, comp51521_c0_seq2, comp41251_c0_seq3, comp68698_c0_seq1, comp53285_c0_seq5, comp53201_c0_seq2, comp56511_c0_seq1, comp60063_c0_seq1, comp55748_c1_seq1, comp67899_c2_seq10, comp64666_c1_seq5, comp58665_c0_seq1, comp66813_c0_seq2, comp67249_c0_seq10, comp59768_c0_seq7, comp24547_c0_seq1, comp63227_c0_seq7, comp68303_c0_seq20, comp69115_c0_seq1, comp47261_c0_seq…
3	GO:0051716	cellular response to stimulus	biological_process	55	33	comp53201_c0_seq2, comp56511_c0_seq1, comp60063_c0_seq1, comp55748_c1_seq1, comp67899_c2_seq10, comp64666_c1_seq5, comp58665_c0_seq1, comp66813_c0_seq2, comp67249_c0_seq10, comp59768_c0_seq7, comp24547_c0_seq1, comp63227_c0_seq7, comp68303_c0_seq20, comp69115_c0_seq1, comp51521_c0_seq1, comp47261_c0_seq1, comp71331_c0_seq1, comp29104_c0_seq2, comp66604_c0_seq1, comp51521_c0_seq2, comp68625_c0_seq…
3	GO:0016043	cellular component organization	biological_process	47	47	comp58847_c0_seq1, comp62008_c1_seq1, comp66938_c0_seq2, comp64154_c1_seq1, comp59430_c0_seq1, comp67899_c2_seq10, comp62376_c0_seq1, comp52759_c0_seq1, comp60564_c0_seq1, comp67715_c1_seq4, comp24547_c0_seq1, comp47591_c0_seq1, comp67859_c0_seq32, comp51521_c0_seq1, comp47261_c0_seq1, comp71331_c0_seq1, comp29104_c0_seq2, comp51521_c0_seq2, comp64984_c1_seq4, comp68625_c0_seq1, comp46972_c0_seq1…
3	GO:0044767	single-organism developmental process	biological_process	31	23.36	comp62172_c1_seq9, comp67487_c0_seq3, comp59615_c1_seq2, comp57630_c0_seq3, comp67899_c2_seq10, comp67249_c0_seq10, comp24547_c0_seq1, comp68303_c0_seq20, comp69115_c0_seq1, comp47261_c0_seq1, comp68625_c0_seq1, comp46972_c0_seq1, comp70706_c0_seq1, comp30109_c0_seq1, comp68698_c0_seq1, comp19587_c0_seq1, comp65291_c1_seq2, comp25336_c0_seq1, comp36628_c0_seq1, comp25737_c0_seq1, comp45252_c0_seq…
3	GO:0009605	response to external stimulus	biological_process	30	31	comp67899_c2_seq10, comp55471_c0_seq1, comp62328_c2_seq37, comp58665_c0_seq1, comp67249_c0_seq10, comp24547_c0_seq1, comp68479_c0_seq1, comp69115_c0_seq1, comp51521_c0_seq1, comp47261_c0_seq1, comp51521_c0_seq2, comp68625_c0_seq1, comp46972_c0_seq1, comp37247_c0_seq1, comp69770_c0_seq1, comp70706_c0_seq1, comp30109_c0_seq1, comp21854_c0_seq1, comp68698_c0_seq1, comp25687_c0_seq1, comp51269_c0_seq…
3	GO:0009628	response to abiotic stimulus	biological_process	26	26	comp50510_c0_seq1, comp60104_c0_seq1, comp62215_c2_seq2, comp63329_c0_seq2, comp56602_c0_seq1, comp63933_c0_seq2, comp56602_c1_seq1, comp62038_c0_seq3, comp60564_c0_seq1, comp65284_c2_seq2, comp68303_c0_seq20, comp51394_c0_seq1, comp71331_c0_seq1, comp68625_c0_seq1, comp46972_c0_seq1, comp56111_c0_seq3, comp37247_c0_seq1, comp63583_c0_seq4, comp21854_c0_seq1, comp68698_c0_seq1, comp37609_c0_seq2,…
3	GO:0044707	single-multicellular organism process	biological_process	24	18.2	comp62172_c1_seq9, comp67487_c0_seq3, comp59615_c1_seq2, comp57630_c0_seq3, comp67899_c2_seq10, comp67249_c0_seq10, comp24547_c0_seq1, comp68303_c0_seq20, comp69115_c0_seq1, comp47261_c0_seq1, comp68625_c0_seq1, comp46972_c0_seq1, comp70706_c0_seq1, comp30109_c0_seq1, comp68698_c0_seq1, comp19587_c0_seq1, comp65291_c1_seq2, comp25336_c0_seq1, comp36628_c0_seq1, comp25737_c0_seq1, comp45252_c0_seq…
3	GO:0048856	anatomical structure development	biological_process	19	15.13	comp62172_c1_seq9, comp67899_c2_seq10, comp67715_c1_seq4, comp24547_c0_seq1, comp51521_c0_seq1, comp47261_c0_seq1, comp29104_c0_seq2, comp51521_c0_seq2, comp68625_c0_seq1, comp41251_c0_seq3, comp30109_c0_seq1, comp68698_c0_seq1, comp70883_c0_seq1, comp25336_c0_seq1, comp36628_c0_seq1, comp25737_c0_seq1, comp62521_c0_seq2, comp45252_c0_seq1, comp67249_c0_seq10
3	GO:0016265	death	biological_process	17	10.2	comp68479_c0_seq1, comp51521_c0_seq1, comp47261_c0_seq1, comp71331_c0_seq1, comp29104_c0_seq2, comp51521_c0_seq2, comp41251_c0_seq3, comp70706_c0_seq1, comp43083_c0_seq1, comp30109_c0_seq1, comp26585_c0_seq2, comp37609_c0_seq2, comp70883_c0_seq1, comp25336_c0_seq1, comp36628_c0_seq1, comp45252_c0_seq1, comp72636_c0_seq1
3	GO:0009607	response to biotic stimulus	biological_process	15	15	comp52199_c0_seq2, comp52199_c0_seq1, comp55471_c0_seq1, comp62328_c2_seq37, comp58665_c0_seq1, comp65368_c0_seq20, comp67249_c0_seq10, comp68479_c0_seq1, comp69115_c0_seq1, comp47261_c0_seq1, comp46972_c0_seq1, comp55399_c0_seq1, comp25336_c0_seq1, comp25737_c0_seq1, comp53285_c0_seq5
3	GO:0065008	regulation of biological quality	biological_process	13	4.68	comp57778_c0_seq1, comp67927_c0_seq6, comp60776_c0_seq1, comp71331_c0_seq1, comp56111_c0_seq3, comp44147_c1_seq1, comp37247_c0_seq1, comp63583_c0_seq4, comp43083_c0_seq1, comp43412_c0_seq1, comp48450_c0_seq2, comp23392_c0_seq1, comp63583_c0_seq13
3	GO:0009719	response to endogenous stimulus	biological_process	10	10	comp67249_c0_seq10, comp29104_c0_seq2, comp68625_c0_seq1, comp37247_c0_seq1, comp68698_c0_seq1, comp33895_c0_seq1, comp19587_c0_seq1, comp65291_c1_seq2, comp25737_c0_seq1, comp45252_c0_seq1
3	GO:0044706	multi-multicellular organism process	biological_process	3	1.56	comp68098_c0_seq16, comp62521_c0_seq2, comp65118_c0_seq1
3	GO:0044703	multi-organism reproductive process	biological_process	3	1.56	comp68098_c0_seq16, comp62521_c0_seq2, comp65118_c0_seq1
3	GO:0007610	behavior	biological_process	2	2	comp70706_c0_seq1, comp25336_c0_seq1
3	GO:0003006	developmental process involved in reproduction	biological_process	1	0.22	comp62172_c1_seq9
3	GO:0044702	single organism reproductive process	biological_process	1	0.36	comp62172_c1_seq9
4	GO:0043170	macromolecule metabolic process	biological_process	210	81.07	comp62008_c1_seq1, comp66662_c8_seq43, comp61177_c1_seq7, comp67820_c0_seq1, comp64860_c0_seq2, comp56731_c0_seq1, comp64860_c0_seq5, comp65403_c0_seq8, comp47591_c0_seq1, comp67859_c0_seq32, comp70007_c0_seq1, comp1706_c0_seq1, comp69888_c0_seq1, comp20308_c0_seq1, comp26585_c0_seq2, comp29588_c0_seq1, comp25944_c0_seq1, comp70642_c0_seq1, comp67820_c0_seq2, comp69652_c0_seq1, comp22216_c0_seq1,…
4	GO:0006810	transport	biological_process	161	161	comp53201_c0_seq2, comp64576_c0_seq3, comp59195_c0_seq1, comp65544_c0_seq10, comp58150_c0_seq1, comp65644_c0_seq2, comp46098_c0_seq1, comp65544_c0_seq50, comp63042_c0_seq4, comp61911_c1_seq1, comp65544_c0_seq13, comp65544_c0_seq20, comp61211_c1_seq12, comp64926_c1_seq1, comp61911_c0_seq1, comp62468_c0_seq2, comp67896_c0_seq1, comp67768_c1_seq5, comp65275_c1_seq3, comp67896_c1_seq1, comp65544_c0_s…
4	GO:0006725	cellular aromatic compound metabolic process	biological_process	113	58.58	comp61209_c0_seq1, comp58213_c0_seq7, comp66938_c0_seq2, comp58213_c0_seq6, comp64670_c0_seq2, comp68386_c4_seq2, comp67220_c0_seq39, comp68232_c2_seq9, comp64595_c6_seq10, comp68232_c2_seq3, comp66153_c0_seq1, comp68386_c4_seq1, comp63515_c2_seq3, comp65305_c1_seq6, comp63515_c2_seq11, comp64670_c0_seq3, comp68389_c1_seq17, comp64670_c0_seq1, comp55239_c1_seq1, comp65500_c1_seq5, comp57382_c1_se…
4	GO:0034641	cellular nitrogen compound metabolic process	biological_process	113	58.58	comp61209_c0_seq1, comp58213_c0_seq7, comp66938_c0_seq2, comp58213_c0_seq6, comp64670_c0_seq2, comp68386_c4_seq2, comp67220_c0_seq39, comp68232_c2_seq9, comp64595_c6_seq10, comp68232_c2_seq3, comp66153_c0_seq1, comp68386_c4_seq1, comp63515_c2_seq3, comp65305_c1_seq6, comp63515_c2_seq11, comp64670_c0_seq3, comp68389_c1_seq17, comp64670_c0_seq1, comp55239_c1_seq1, comp65500_c1_seq5, comp57382_c1_se…
4	GO:0046483	heterocycle metabolic process	biological_process	113	58.58	comp61209_c0_seq1, comp58213_c0_seq7, comp66938_c0_seq2, comp58213_c0_seq6, comp64670_c0_seq2, comp68386_c4_seq2, comp67220_c0_seq39, comp68232_c2_seq9, comp64595_c6_seq10, comp68232_c2_seq3, comp66153_c0_seq1, comp68386_c4_seq1, comp63515_c2_seq3, comp65305_c1_seq6, comp63515_c2_seq11, comp64670_c0_seq3, comp68389_c1_seq17, comp64670_c0_seq1, comp55239_c1_seq1, comp65500_c1_seq5, comp57382_c1_se…
4	GO:1901360	organic cyclic compound metabolic process	biological_process	113	58.58	comp61209_c0_seq1, comp58213_c0_seq7, comp66938_c0_seq2, comp58213_c0_seq6, comp64670_c0_seq2, comp68386_c4_seq2, comp67220_c0_seq39, comp68232_c2_seq9, comp64595_c6_seq10, comp68232_c2_seq3, comp66153_c0_seq1, comp68386_c4_seq1, comp63515_c2_seq3, comp65305_c1_seq6, comp63515_c2_seq11, comp64670_c0_seq3, comp68389_c1_seq17, comp64670_c0_seq1, comp55239_c1_seq1, comp65500_c1_seq5, comp57382_c1_se…
4	GO:0005975	carbohydrate metabolic process	biological_process	78	77.22	comp63254_c3_seq7, comp68196_c0_seq6, comp65966_c3_seq1, comp60711_c0_seq2, comp60538_c0_seq1, comp62630_c0_seq1, comp60538_c1_seq1, comp60711_c0_seq1, comp57621_c0_seq1, comp63478_c1_seq1, comp60932_c0_seq1, comp56591_c1_seq5, comp67107_c0_seq4, comp47039_c0_seq1, comp60104_c0_seq1, comp62112_c1_seq1, comp64569_c2_seq1, comp56591_c1_seq6, comp56858_c0_seq2, comp62693_c1_seq6, comp64569_c0_seq1, …
4	GO:0007154	cell communication	biological_process	58	39.2	comp68098_c0_seq16, comp51521_c0_seq1, comp29104_c0_seq2, comp51521_c0_seq2, comp41251_c0_seq3, comp68698_c0_seq1, comp53285_c0_seq5, comp53201_c0_seq2, comp56511_c0_seq1, comp60063_c0_seq1, comp55748_c1_seq1, comp67899_c2_seq10, comp64666_c1_seq5, comp58665_c0_seq1, comp66813_c0_seq2, comp67249_c0_seq10, comp59768_c0_seq7, comp24547_c0_seq1, comp63227_c0_seq7, comp68303_c0_seq20, comp69115_c0_se…
4	GO:0050794	regulation of cellular process	biological_process	55	33	comp53201_c0_seq2, comp56511_c0_seq1, comp60063_c0_seq1, comp55748_c1_seq1, comp67899_c2_seq10, comp64666_c1_seq5, comp58665_c0_seq1, comp66813_c0_seq2, comp67249_c0_seq10, comp59768_c0_seq7, comp24547_c0_seq1, comp63227_c0_seq7, comp68303_c0_seq20, comp69115_c0_seq1, comp51521_c0_seq1, comp47261_c0_seq1, comp71331_c0_seq1, comp29104_c0_seq2, comp66604_c0_seq1, comp51521_c0_seq2, comp68625_c0_seq…
4	GO:0006629	lipid metabolic process	biological_process	50	50	comp54901_c0_seq2, comp64647_c3_seq1, comp68392_c1_seq1, comp68392_c0_seq2, comp54901_c0_seq1, comp64467_c0_seq2, comp53792_c0_seq1, comp64647_c3_seq2, comp65252_c0_seq5, comp63842_c0_seq1, comp66448_c0_seq1, comp62115_c1_seq2, comp56159_c0_seq1, comp56159_c2_seq1, comp64082_c1_seq3, comp66366_c1_seq4, comp68477_c0_seq1, comp67798_c0_seq4, comp24547_c0_seq1, comp60619_c1_seq3, comp57480_c1_seq1, …
4	GO:0015979	photosynthesis	biological_process	41	41	comp58681_c1_seq1, comp51996_c0_seq1, comp61130_c1_seq3, comp60182_c0_seq1, comp67124_c0_seq7, comp54005_c1_seq1, comp48059_c1_seq1, comp61130_c1_seq1, comp28157_c0_seq1, comp56872_c1_seq1, comp54886_c0_seq1, comp48189_c0_seq1, comp50510_c0_seq1, comp60917_c1_seq1, comp54005_c0_seq1, comp48189_c0_seq2, comp61130_c0_seq1, comp64087_c0_seq2, comp66190_c0_seq1, comp55912_c0_seq1, comp56872_c0_seq1, …
4	GO:0006091	generation of precursor metabolites and energy	biological_process	35	34.6	comp63254_c3_seq7, comp51996_c0_seq1, comp60182_c0_seq1, comp67124_c0_seq7, comp54005_c1_seq1, comp48059_c1_seq1, comp28157_c0_seq1, comp52945_c0_seq1, comp56872_c1_seq1, comp54886_c0_seq1, comp50510_c0_seq1, comp54005_c0_seq1, comp63478_c1_seq1, comp56591_c1_seq5, comp66190_c0_seq1, comp47039_c0_seq1, comp55912_c0_seq1, comp56872_c0_seq1, comp60917_c0_seq1, comp60104_c0_seq1, comp67124_c0_seq1, …
4	GO:0044249	cellular biosynthetic process	biological_process	31	11.16	comp62008_c1_seq1, comp66662_c8_seq43, comp61177_c1_seq7, comp67820_c0_seq1, comp64860_c0_seq2, comp56731_c0_seq1, comp64860_c0_seq5, comp65403_c0_seq8, comp47591_c0_seq1, comp67859_c0_seq32, comp70007_c0_seq1, comp1706_c0_seq1, comp69888_c0_seq1, comp20308_c0_seq1, comp26585_c0_seq2, comp29588_c0_seq1, comp25944_c0_seq1, comp70642_c0_seq1, comp67820_c0_seq2, comp69652_c0_seq1, comp22216_c0_seq1,…
4	GO:1901576	organic substance biosynthetic process	biological_process	31	6.7	comp62008_c1_seq1, comp66662_c8_seq43, comp61177_c1_seq7, comp67820_c0_seq1, comp64860_c0_seq2, comp56731_c0_seq1, comp64860_c0_seq5, comp65403_c0_seq8, comp47591_c0_seq1, comp67859_c0_seq32, comp70007_c0_seq1, comp1706_c0_seq1, comp69888_c0_seq1, comp20308_c0_seq1, comp26585_c0_seq2, comp29588_c0_seq1, comp25944_c0_seq1, comp70642_c0_seq1, comp67820_c0_seq2, comp69652_c0_seq1, comp22216_c0_seq1,…
4	GO:0007275	multicellular organismal development	biological_process	24	29.33	comp62172_c1_seq9, comp67487_c0_seq3, comp59615_c1_seq2, comp57630_c0_seq3, comp67899_c2_seq10, comp67249_c0_seq10, comp24547_c0_seq1, comp68303_c0_seq20, comp69115_c0_seq1, comp47261_c0_seq1, comp68625_c0_seq1, comp46972_c0_seq1, comp70706_c0_seq1, comp30109_c0_seq1, comp68698_c0_seq1, comp19587_c0_seq1, comp65291_c1_seq2, comp25336_c0_seq1, comp36628_c0_seq1, comp25737_c0_seq1, comp45252_c0_seq…
4	GO:0009653	anatomical structure morphogenesis	biological_process	18	18	comp67899_c2_seq10, comp67715_c1_seq4, comp24547_c0_seq1, comp62172_c1_seq9, comp51521_c0_seq1, comp47261_c0_seq1, comp29104_c0_seq2, comp51521_c0_seq2, comp68625_c0_seq1, comp41251_c0_seq3, comp30109_c0_seq1, comp68698_c0_seq1, comp70883_c0_seq1, comp25336_c0_seq1, comp36628_c0_seq1, comp25737_c0_seq1, comp62521_c0_seq2, comp45252_c0_seq1
4	GO:0008219	cell death	biological_process	17	17	comp68479_c0_seq1, comp51521_c0_seq1, comp47261_c0_seq1, comp71331_c0_seq1, comp29104_c0_seq2, comp51521_c0_seq2, comp41251_c0_seq3, comp70706_c0_seq1, comp43083_c0_seq1, comp30109_c0_seq1, comp26585_c0_seq2, comp37609_c0_seq2, comp70883_c0_seq1, comp25336_c0_seq1, comp36628_c0_seq1, comp45252_c0_seq1, comp72636_c0_seq1
4	GO:0048869	cellular developmental process	biological_process	16	9.6	comp67899_c2_seq10, comp69115_c0_seq1, comp51521_c0_seq1, comp47261_c0_seq1, comp29104_c0_seq2, comp51521_c0_seq2, comp68625_c0_seq1, comp46972_c0_seq1, comp41251_c0_seq3, comp70706_c0_seq1, comp26585_c0_seq2, comp36628_c0_seq1, comp25737_c0_seq1, comp62521_c0_seq2, comp23392_c0_seq1, comp6286_c0_seq2
4	GO:0042592	homeostatic process	biological_process	13	7.8	comp57778_c0_seq1, comp67927_c0_seq6, comp60776_c0_seq1, comp71331_c0_seq1, comp56111_c0_seq3, comp44147_c1_seq1, comp37247_c0_seq1, comp63583_c0_seq4, comp43083_c0_seq1, comp43412_c0_seq1, comp48450_c0_seq2, comp23392_c0_seq1, comp63583_c0_seq13
4	GO:0019748	secondary metabolic process	biological_process	13	13	comp67504_c2_seq1, comp62862_c1_seq5, comp62862_c2_seq2, comp62862_c2_seq1, comp67504_c1_seq5, comp67504_c1_seq1, comp67080_c0_seq8, comp62862_c1_seq3, comp60090_c0_seq1, comp60980_c0_seq1, comp67504_c3_seq1, comp66151_c0_seq15, comp66151_c0_seq23
4	GO:0007049	cell cycle	biological_process	5	5	comp60714_c0_seq11, comp67353_c0_seq25, comp70883_c0_seq1, comp55239_c1_seq1, comp53285_c0_seq5
4	GO:0019222	regulation of metabolic process	biological_process	4	0.86	comp62031_c1_seq5, comp66153_c0_seq1, comp53285_c0_seq5, comp66609_c0_seq7
4	GO:0009991	response to extracellular stimulus	biological_process	4	4	comp63329_c0_seq2, comp68625_c0_seq1, comp37247_c0_seq1, comp69883_c0_seq1
4	GO:0016049	cell growth	biological_process	3	3	comp67899_c2_seq10, comp25336_c0_seq1, comp62521_c0_seq2
4	GO:0009856	pollination	biological_process	3	2.6	comp68098_c0_seq16, comp62521_c0_seq2, comp65118_c0_seq1
4	GO:1901575	organic substance catabolic process	biological_process	1	0.22	comp63254_c3_seq7
4	GO:0044712	single-organism catabolic process	biological_process	1	0.36	comp63254_c3_seq7
4	GO:0044281	small molecule metabolic process	biological_process	1	0.05	comp63254_c3_seq7
4	GO:0009606	tropism	biological_process	1	1	comp67899_c2_seq10
5	GO:0019538	protein metabolic process	biological_process	186	119.28	comp62008_c1_seq1, comp66662_c8_seq43, comp61177_c1_seq7, comp67820_c0_seq1, comp64860_c0_seq2, comp56731_c0_seq1, comp64860_c0_seq5, comp65403_c0_seq8, comp47591_c0_seq1, comp67859_c0_seq32, comp70007_c0_seq1, comp1706_c0_seq1, comp69888_c0_seq1, comp20308_c0_seq1, comp26585_c0_seq2, comp29588_c0_seq1, comp25944_c0_seq1, comp70642_c0_seq1, comp67820_c0_seq2, comp69652_c0_seq1, comp22216_c0_seq1,…
5	GO:0044260	cellular macromolecule metabolic process	biological_process	147	58.68	comp62008_c1_seq1, comp66662_c8_seq43, comp61177_c1_seq7, comp67820_c0_seq1, comp64860_c0_seq2, comp56731_c0_seq1, comp64860_c0_seq5, comp65403_c0_seq8, comp47591_c0_seq1, comp67859_c0_seq32, comp70007_c0_seq1, comp1706_c0_seq1, comp69888_c0_seq1, comp20308_c0_seq1, comp26585_c0_seq2, comp29588_c0_seq1, comp25944_c0_seq1, comp70642_c0_seq1, comp67820_c0_seq2, comp69652_c0_seq1, comp22216_c0_seq1,…
5	GO:0006139	nucleobase-containing compound metabolic process	biological_process	113	97.64	comp61209_c0_seq1, comp58213_c0_seq7, comp66938_c0_seq2, comp58213_c0_seq6, comp64670_c0_seq2, comp68386_c4_seq2, comp67220_c0_seq39, comp68232_c2_seq9, comp64595_c6_seq10, comp68232_c2_seq3, comp66153_c0_seq1, comp68386_c4_seq1, comp63515_c2_seq3, comp65305_c1_seq6, comp63515_c2_seq11, comp64670_c0_seq3, comp68389_c1_seq17, comp64670_c0_seq1, comp55239_c1_seq1, comp65500_c1_seq5, comp57382_c1_se…
5	GO:0043412	macromolecule modification	biological_process	92	33.12	comp50510_c0_seq1, comp67812_c0_seq12, comp66190_c2_seq3, comp68111_c0_seq12, comp67812_c0_seq21, comp56511_c0_seq1, comp62115_c1_seq2, comp60063_c0_seq1, comp67329_c0_seq94, comp63132_c0_seq2, comp65426_c1_seq11, comp66087_c0_seq6, comp52988_c1_seq5, comp62204_c0_seq4, comp66617_c0_seq5, comp63035_c0_seq2, comp68111_c0_seq4, comp64666_c1_seq5, comp56511_c1_seq1, comp61995_c2_seq2, comp67329_c0_s…
5	GO:0007165	signal transduction	biological_process	55	55	comp53201_c0_seq2, comp56511_c0_seq1, comp60063_c0_seq1, comp55748_c1_seq1, comp67899_c2_seq10, comp64666_c1_seq5, comp58665_c0_seq1, comp66813_c0_seq2, comp67249_c0_seq10, comp59768_c0_seq7, comp24547_c0_seq1, comp63227_c0_seq7, comp68303_c0_seq20, comp69115_c0_seq1, comp51521_c0_seq1, comp47261_c0_seq1, comp71331_c0_seq1, comp29104_c0_seq2, comp66604_c0_seq1, comp51521_c0_seq2, comp68625_c0_seq…
5	GO:0010467	gene expression	biological_process	35	20.04	comp62008_c1_seq1, comp66662_c8_seq43, comp61177_c1_seq7, comp67820_c0_seq1, comp64860_c0_seq2, comp56731_c0_seq1, comp64860_c0_seq5, comp65403_c0_seq8, comp47591_c0_seq1, comp67859_c0_seq32, comp70007_c0_seq1, comp1706_c0_seq1, comp69888_c0_seq1, comp20308_c0_seq1, comp26585_c0_seq2, comp29588_c0_seq1, comp25944_c0_seq1, comp70642_c0_seq1, comp67820_c0_seq2, comp69652_c0_seq1, comp22216_c0_seq1,…
5	GO:0009059	macromolecule biosynthetic process	biological_process	31	11.16	comp62008_c1_seq1, comp66662_c8_seq43, comp61177_c1_seq7, comp67820_c0_seq1, comp64860_c0_seq2, comp56731_c0_seq1, comp64860_c0_seq5, comp65403_c0_seq8, comp47591_c0_seq1, comp67859_c0_seq32, comp70007_c0_seq1, comp1706_c0_seq1, comp69888_c0_seq1, comp20308_c0_seq1, comp26585_c0_seq2, comp29588_c0_seq1, comp25944_c0_seq1, comp70642_c0_seq1, comp67820_c0_seq2, comp69652_c0_seq1, comp22216_c0_seq1,…
5	GO:0030154	cell differentiation	biological_process	16	16	comp67899_c2_seq10, comp69115_c0_seq1, comp51521_c0_seq1, comp47261_c0_seq1, comp29104_c0_seq2, comp51521_c0_seq2, comp68625_c0_seq1, comp46972_c0_seq1, comp41251_c0_seq3, comp70706_c0_seq1, comp26585_c0_seq2, comp36628_c0_seq1, comp25737_c0_seq1, comp62521_c0_seq2, comp23392_c0_seq1, comp6286_c0_seq2
5	GO:0019725	cellular homeostasis	biological_process	13	13	comp57778_c0_seq1, comp67927_c0_seq6, comp60776_c0_seq1, comp71331_c0_seq1, comp56111_c0_seq3, comp44147_c1_seq1, comp37247_c0_seq1, comp63583_c0_seq4, comp43083_c0_seq1, comp43412_c0_seq1, comp48450_c0_seq2, comp23392_c0_seq1, comp63583_c0_seq13
5	GO:0009790	embryo development	biological_process	7	7	comp67899_c2_seq10, comp67249_c0_seq10, comp62172_c1_seq9, comp68625_c0_seq1, comp68698_c0_seq1, comp25737_c0_seq1, comp62521_c0_seq2
5	GO:0007267	cell-cell signaling	biological_process	6	6	comp51521_c0_seq1, comp29104_c0_seq2, comp51521_c0_seq2, comp41251_c0_seq3, comp68698_c0_seq1, comp53285_c0_seq5
5	GO:0009791	post-embryonic development	biological_process	5	5.36	comp62172_c1_seq9, comp67899_c2_seq10, comp67249_c0_seq10, comp62038_c0_seq3, comp25737_c0_seq1
5	GO:0060255	regulation of macromolecule metabolic process	biological_process	4	1.44	comp62031_c1_seq5, comp66153_c0_seq1, comp53285_c0_seq5, comp66609_c0_seq7
5	GO:0016052	carbohydrate catabolic process	biological_process	1	0.36	comp63254_c3_seq7
5	GO:0006082	organic acid metabolic process	biological_process	1	0.08	comp63254_c3_seq7
5	GO:0009875	pollen-pistil interaction	biological_process	1	1	comp68098_c0_seq16
5	GO:0044723	single-organism carbohydrate metabolic process	biological_process	1	0.36	comp63254_c3_seq7
5	GO:0048731	system development	biological_process	1	0.22	comp62172_c1_seq9
6	GO:0044267	cellular protein metabolic process	biological_process	123	73.8	comp62008_c1_seq1, comp66662_c8_seq43, comp61177_c1_seq7, comp67820_c0_seq1, comp64860_c0_seq2, comp56731_c0_seq1, comp64860_c0_seq5, comp65403_c0_seq8, comp47591_c0_seq1, comp67859_c0_seq32, comp70007_c0_seq1, comp1706_c0_seq1, comp69888_c0_seq1, comp20308_c0_seq1, comp26585_c0_seq2, comp29588_c0_seq1, comp25944_c0_seq1, comp70642_c0_seq1, comp67820_c0_seq2, comp69652_c0_seq1, comp22216_c0_seq1,…
6	GO:0036211	protein modification process	biological_process	92	55.2	comp50510_c0_seq1, comp67812_c0_seq12, comp66190_c2_seq3, comp68111_c0_seq12, comp67812_c0_seq21, comp56511_c0_seq1, comp62115_c1_seq2, comp60063_c0_seq1, comp67329_c0_seq94, comp63132_c0_seq2, comp65426_c1_seq11, comp66087_c0_seq6, comp52988_c1_seq5, comp62204_c0_seq4, comp66617_c0_seq5, comp63035_c0_seq2, comp68111_c0_seq4, comp64666_c1_seq5, comp56511_c1_seq1, comp61995_c2_seq2, comp67329_c0_s…
6	GO:0034645	cellular macromolecule biosynthetic process	biological_process	31	18.6	comp62008_c1_seq1, comp66662_c8_seq43, comp61177_c1_seq7, comp67820_c0_seq1, comp64860_c0_seq2, comp56731_c0_seq1, comp64860_c0_seq5, comp65403_c0_seq8, comp47591_c0_seq1, comp67859_c0_seq32, comp70007_c0_seq1, comp1706_c0_seq1, comp69888_c0_seq1, comp20308_c0_seq1, comp26585_c0_seq2, comp29588_c0_seq1, comp25944_c0_seq1, comp70642_c0_seq1, comp67820_c0_seq2, comp69652_c0_seq1, comp22216_c0_seq1,…
6	GO:0090304	nucleic acid metabolic process	biological_process	24	14.4	comp61209_c0_seq1, comp58213_c0_seq7, comp66938_c0_seq2, comp58213_c0_seq6, comp64670_c0_seq2, comp68386_c4_seq2, comp67220_c0_seq39, comp68232_c2_seq9, comp64595_c6_seq10, comp68232_c2_seq3, comp66153_c0_seq1, comp68386_c4_seq1, comp63515_c2_seq3, comp65305_c1_seq6, comp63515_c2_seq11, comp64670_c0_seq3, comp68389_c1_seq17, comp64670_c0_seq1, comp55239_c1_seq1, comp65500_c1_seq5, comp57382_c1_se…
6	GO:0010468	regulation of gene expression	biological_process	4	2.4	comp62031_c1_seq5, comp66153_c0_seq1, comp53285_c0_seq5, comp66609_c0_seq7
6	GO:0043436	oxoacid metabolic process	biological_process	1	0.13	comp63254_c3_seq7
6	GO:0061458	reproductive system development	biological_process	1	0.22	comp62172_c1_seq9
6	GO:0048367	shoot system development	biological_process	1	0.36	comp62172_c1_seq9
6	GO:0044724	single-organism carbohydrate catabolic process	biological_process	1	0.6	comp63254_c3_seq7
7	GO:0006464	cellular protein modification process	biological_process	92	92	comp50510_c0_seq1, comp67812_c0_seq12, comp66190_c2_seq3, comp68111_c0_seq12, comp67812_c0_seq21, comp56511_c0_seq1, comp62115_c1_seq2, comp60063_c0_seq1, comp67329_c0_seq94, comp63132_c0_seq2, comp65426_c1_seq11, comp66087_c0_seq6, comp52988_c1_seq5, comp62204_c0_seq4, comp66617_c0_seq5, comp63035_c0_seq2, comp68111_c0_seq4, comp64666_c1_seq5, comp56511_c1_seq1, comp61995_c2_seq2, comp67329_c0_s…
7	GO:0006412	translation	biological_process	31	31	comp62008_c1_seq1, comp66662_c8_seq43, comp61177_c1_seq7, comp67820_c0_seq1, comp64860_c0_seq2, comp56731_c0_seq1, comp64860_c0_seq5, comp65403_c0_seq8, comp47591_c0_seq1, comp67859_c0_seq32, comp70007_c0_seq1, comp1706_c0_seq1, comp69888_c0_seq1, comp20308_c0_seq1, comp26585_c0_seq2, comp29588_c0_seq1, comp25944_c0_seq1, comp70642_c0_seq1, comp67820_c0_seq2, comp69652_c0_seq1, comp22216_c0_seq1,…
7	GO:0006259	DNA metabolic process	biological_process	24	24	comp61209_c0_seq1, comp58213_c0_seq7, comp66938_c0_seq2, comp58213_c0_seq6, comp64670_c0_seq2, comp68386_c4_seq2, comp67220_c0_seq39, comp68232_c2_seq9, comp64595_c6_seq10, comp68232_c2_seq3, comp66153_c0_seq1, comp68386_c4_seq1, comp63515_c2_seq3, comp65305_c1_seq6, comp63515_c2_seq11, comp64670_c0_seq3, comp68389_c1_seq17, comp64670_c0_seq1, comp55239_c1_seq1, comp65500_c1_seq5, comp57382_c1_se…
7	GO:0040029	regulation of gene expression, epigenetic	biological_process	4	4	comp62031_c1_seq5, comp66153_c0_seq1, comp53285_c0_seq5, comp66609_c0_seq7
7	GO:0019752	carboxylic acid metabolic process	biological_process	1	0.22	comp63254_c3_seq7
7	GO:0048608	reproductive structure development	biological_process	1	0.36	comp62172_c1_seq9
8	GO:0032787	monocarboxylic acid metabolic process	biological_process	1	0.36	comp63254_c3_seq7
8	GO:0090567	reproductive shoot system development	biological_process	1	0.6	comp62172_c1_seq9
9	GO:0009908	flower development	biological_process	1	1	comp62172_c1_seq9
9	GO:0006090	pyruvate metabolic process	biological_process	1	0.6	comp63254_c3_seq7
10	GO:0006096	glycolytic process	biological_process	1	1	comp63254_c3_seq7
