# Supplementary material for: Differential Gene Expression Analysis in Polygonum minus Leaf upon 24 h of Methyl Jasmonate Elicitation
Source: Front Plant Sci. 2017 Feb 6;8:109. doi: 10.3389/fpls.2017.00109 (PMC5292430; doi:10.3389/fpls.2017.00109)
Supplement: Supplementary file 8 [file DataSheet2.XLSX]

## Sheet: Cellular Component
Level	GO ID	Term	Type	#Seqs	Graph Score	Sequences
2	GO:0005623	cell	cellular_component	250	53.21	comp68196_c0_seq6, comp57621_c0_seq1, comp58847_c0_seq1, comp62328_c2_seq37, comp64154_c1_seq1, comp59430_c0_seq1, comp51394_c0_seq1, comp59983_c2_seq6, comp59983_c2_seq2, comp56159_c0_seq1, comp56159_c2_seq1, comp62376_c0_seq1, comp37609_c0_seq2, comp69115_c0_seq1, comp68625_c0_seq1, comp44147_c1_seq1, comp37247_c0_seq1, comp70706_c0_seq1, comp25737_c0_seq1, comp65118_c0_seq1, comp33580_c0_seq1,…
2	GO:0016020	membrane	cellular_component	238	234.2	comp62328_c2_seq37, comp65486_c3_seq1, comp67487_c0_seq3, comp62038_c0_seq3, comp66524_c0_seq13, comp24547_c0_seq1, comp69115_c0_seq1, comp51521_c0_seq1, comp71331_c0_seq1, comp29104_c0_seq2, comp51521_c0_seq2, comp68625_c0_seq1, comp41251_c0_seq3, comp44147_c1_seq1, comp68694_c0_seq1, comp70706_c0_seq1, comp25687_c0_seq1, comp59123_c0_seq9, comp51269_c0_seq1, comp59123_c0_seq1, comp25336_c0_seq1…
2	GO:0043226	organelle	cellular_component	164	41.32	comp56159_c0_seq1, comp56159_c2_seq1, comp62376_c0_seq1, comp37609_c0_seq2, comp69115_c0_seq1, comp68625_c0_seq1, comp44147_c1_seq1, comp37247_c0_seq1, comp70706_c0_seq1, comp25737_c0_seq1, comp65118_c0_seq1, comp33580_c0_seq1, comp43412_c0_seq1, comp45252_c0_seq1, comp65155_c0_seq3, comp64984_c1_seq4, comp19725_c0_seq1, comp70883_c0_seq1, comp68236_c0_seq3, comp55767_c2_seq1, comp72636_c0_seq1, …
2	GO:0005576	extracellular region	cellular_component	71	78.32	comp24547_c0_seq1, comp68454_c0_seq1, comp68479_c0_seq1, comp69115_c0_seq1, comp68506_c0_seq1, comp51521_c0_seq1, comp47261_c0_seq1, comp29104_c0_seq2, comp51521_c0_seq2, comp68625_c0_seq1, comp46972_c0_seq1, comp19305_c0_seq1, comp41251_c0_seq3, comp44147_c1_seq1, comp68694_c0_seq1, comp38480_c0_seq1, comp37247_c0_seq1, comp69770_c0_seq1, comp30109_c0_seq1, comp21854_c0_seq1, comp68698_c0_seq1, …
2	GO:0032991	macromolecular complex	cellular_component	26	9.36	comp47039_c0_seq1, comp56591_c1_seq6, comp66662_c8_seq43, comp61177_c1_seq7, comp67820_c0_seq1, comp47591_c0_seq1, comp70007_c0_seq1, comp1706_c0_seq1, comp69888_c0_seq1, comp20308_c0_seq1, comp26585_c0_seq2, comp29588_c0_seq1, comp25944_c0_seq1, comp70642_c0_seq1, comp67820_c0_seq2, comp69652_c0_seq1, comp22216_c0_seq1, comp70272_c0_seq1, comp28963_c0_seq1, comp71043_c0_seq1, comp66451_c0_seq4, …
2	GO:0031974	membrane-enclosed lumen	cellular_component	8	1.04	comp37609_c0_seq2, comp55767_c2_seq1, comp72636_c0_seq1, comp62328_c2_seq37, comp20308_c0_seq1, comp26585_c0_seq2, comp70883_c0_seq1, comp6286_c0_seq2
2	GO:0031012	extracellular matrix	cellular_component	1	0.6	comp25687_c0_seq1
3	GO:0044464	cell part	cellular_component	247	72.01	comp68196_c0_seq6, comp57621_c0_seq1, comp58847_c0_seq1, comp62328_c2_seq37, comp64154_c1_seq1, comp59430_c0_seq1, comp51394_c0_seq1, comp59983_c2_seq6, comp59983_c2_seq2, comp56159_c0_seq1, comp56159_c2_seq1, comp62376_c0_seq1, comp37609_c0_seq2, comp69115_c0_seq1, comp68625_c0_seq1, comp44147_c1_seq1, comp37247_c0_seq1, comp70706_c0_seq1, comp25737_c0_seq1, comp65118_c0_seq1, comp33580_c0_seq1,…
3	GO:0043227	membrane-bounded organelle	cellular_component	142	55.14	comp56159_c0_seq1, comp56159_c2_seq1, comp62376_c0_seq1, comp37609_c0_seq2, comp69115_c0_seq1, comp68625_c0_seq1, comp44147_c1_seq1, comp37247_c0_seq1, comp70706_c0_seq1, comp25737_c0_seq1, comp65118_c0_seq1, comp33580_c0_seq1, comp43412_c0_seq1, comp45252_c0_seq1, comp55767_c2_seq1, comp72636_c0_seq1, comp62328_c2_seq37, comp20679_c0_seq1, comp47261_c0_seq1, comp33895_c0_seq1, comp36628_c0_seq1,…
3	GO:0043228	non-membrane-bounded organelle	cellular_component	37	14.4	comp65155_c0_seq3, comp64984_c1_seq4, comp19725_c0_seq1, comp70883_c0_seq1, comp68236_c0_seq3, comp25737_c0_seq1, comp55767_c2_seq1, comp72636_c0_seq1, comp70152_c0_seq1, comp47039_c0_seq1, comp56591_c1_seq6, comp66662_c8_seq43, comp61177_c1_seq7, comp67820_c0_seq1, comp47591_c0_seq1, comp70007_c0_seq1, comp1706_c0_seq1, comp69888_c0_seq1, comp20308_c0_seq1, comp26585_c0_seq2, comp29588_c0_seq1, …
3	GO:0044421	extracellular region part	cellular_component	36	22.2	comp24547_c0_seq1, comp68454_c0_seq1, comp68479_c0_seq1, comp69115_c0_seq1, comp68506_c0_seq1, comp51521_c0_seq1, comp47261_c0_seq1, comp29104_c0_seq2, comp51521_c0_seq2, comp68625_c0_seq1, comp46972_c0_seq1, comp19305_c0_seq1, comp41251_c0_seq3, comp44147_c1_seq1, comp68694_c0_seq1, comp38480_c0_seq1, comp37247_c0_seq1, comp69770_c0_seq1, comp30109_c0_seq1, comp21854_c0_seq1, comp68698_c0_seq1, …
3	GO:0044422	organelle part	cellular_component	13	2.81	comp37609_c0_seq2, comp55767_c2_seq1, comp72636_c0_seq1, comp62328_c2_seq37, comp20308_c0_seq1, comp26585_c0_seq2, comp70883_c0_seq1, comp6286_c0_seq2, comp64258_c2_seq16, comp64258_c2_seq24, comp64258_c2_seq4, comp67029_c0_seq15, comp66491_c1_seq19
4	GO:0005622	intracellular	cellular_component	232	99.98	comp56159_c0_seq1, comp56159_c2_seq1, comp62376_c0_seq1, comp37609_c0_seq2, comp69115_c0_seq1, comp68625_c0_seq1, comp44147_c1_seq1, comp37247_c0_seq1, comp70706_c0_seq1, comp25737_c0_seq1, comp65118_c0_seq1, comp33580_c0_seq1, comp58681_c1_seq1, comp51996_c0_seq1, comp67124_c0_seq7, comp48059_c1_seq1, comp54886_c0_seq1, comp48189_c0_seq1, comp50510_c0_seq1, comp48189_c0_seq2, comp62008_c1_seq1, …
4	GO:0071944	cell periphery	cellular_component	36	20.04	comp68196_c0_seq6, comp57621_c0_seq1, comp58847_c0_seq1, comp62328_c2_seq37, comp64154_c1_seq1, comp59430_c0_seq1, comp51394_c0_seq1, comp59983_c2_seq6, comp59983_c2_seq2, comp55912_c0_seq1, comp65486_c3_seq1, comp67487_c0_seq3, comp62038_c0_seq3, comp66524_c0_seq13, comp24547_c0_seq1, comp69115_c0_seq1, comp51521_c0_seq1, comp71331_c0_seq1, comp29104_c0_seq2, comp51521_c0_seq2, comp68625_c0_seq1…
4	GO:0005615	extracellular space	cellular_component	36	36	comp24547_c0_seq1, comp68454_c0_seq1, comp68479_c0_seq1, comp69115_c0_seq1, comp68506_c0_seq1, comp51521_c0_seq1, comp47261_c0_seq1, comp29104_c0_seq2, comp51521_c0_seq2, comp68625_c0_seq1, comp46972_c0_seq1, comp19305_c0_seq1, comp41251_c0_seq3, comp44147_c1_seq1, comp68694_c0_seq1, comp38480_c0_seq1, comp37247_c0_seq1, comp69770_c0_seq1, comp30109_c0_seq1, comp21854_c0_seq1, comp68698_c0_seq1, …
4	GO:0012505	endomembrane system	cellular_component	29	22.8	comp69115_c0_seq1, comp68625_c0_seq1, comp44147_c1_seq1, comp37247_c0_seq1, comp70706_c0_seq1, comp25737_c0_seq1, comp65118_c0_seq1, comp33580_c0_seq1, comp64258_c2_seq16, comp64258_c2_seq24, comp64258_c2_seq4, comp67029_c0_seq15, comp66491_c1_seq19, comp61734_c1_seq10, comp64801_c1_seq16, comp61316_c0_seq3, comp33895_c0_seq1, comp67229_c0_seq8, comp64801_c1_seq13, comp63101_c0_seq2, comp62115_c1…
4	GO:0043233	organelle lumen	cellular_component	8	1.73	comp37609_c0_seq2, comp55767_c2_seq1, comp72636_c0_seq1, comp62328_c2_seq37, comp20308_c0_seq1, comp26585_c0_seq2, comp70883_c0_seq1, comp6286_c0_seq2
4	GO:0031975	envelope	cellular_component	5	1.8	comp64258_c2_seq16, comp64258_c2_seq24, comp64258_c2_seq4, comp67029_c0_seq15, comp66491_c1_seq19
4	GO:0005578	proteinaceous extracellular matrix	cellular_component	1	1	comp25687_c0_seq1
5	GO:0044424	intracellular part	cellular_component	220	126.63	comp56159_c0_seq1, comp56159_c2_seq1, comp62376_c0_seq1, comp37609_c0_seq2, comp69115_c0_seq1, comp68625_c0_seq1, comp44147_c1_seq1, comp37247_c0_seq1, comp70706_c0_seq1, comp25737_c0_seq1, comp65118_c0_seq1, comp33580_c0_seq1, comp58681_c1_seq1, comp51996_c0_seq1, comp67124_c0_seq7, comp48059_c1_seq1, comp54886_c0_seq1, comp48189_c0_seq1, comp50510_c0_seq1, comp48189_c0_seq2, comp62008_c1_seq1, …
5	GO:0005886	plasma membrane	cellular_component	27	27	comp62328_c2_seq37, comp65486_c3_seq1, comp67487_c0_seq3, comp62038_c0_seq3, comp66524_c0_seq13, comp24547_c0_seq1, comp69115_c0_seq1, comp51521_c0_seq1, comp71331_c0_seq1, comp29104_c0_seq2, comp51521_c0_seq2, comp68625_c0_seq1, comp41251_c0_seq3, comp44147_c1_seq1, comp68694_c0_seq1, comp70706_c0_seq1, comp25687_c0_seq1, comp59123_c0_seq9, comp51269_c0_seq1, comp59123_c0_seq1, comp25336_c0_seq1…
5	GO:0030312	external encapsulating structure	cellular_component	10	6.4	comp68196_c0_seq6, comp57621_c0_seq1, comp58847_c0_seq1, comp62328_c2_seq37, comp64154_c1_seq1, comp59430_c0_seq1, comp51394_c0_seq1, comp59983_c2_seq6, comp59983_c2_seq2, comp55912_c0_seq1
6	GO:0005737	cytoplasm	cellular_component	169	111.05	comp56159_c0_seq1, comp56159_c2_seq1, comp62376_c0_seq1, comp37609_c0_seq2, comp69115_c0_seq1, comp68625_c0_seq1, comp44147_c1_seq1, comp37247_c0_seq1, comp70706_c0_seq1, comp25737_c0_seq1, comp65118_c0_seq1, comp33580_c0_seq1, comp43412_c0_seq1, comp45252_c0_seq1, comp47039_c0_seq1, comp56591_c1_seq6, comp66662_c8_seq43, comp61177_c1_seq7, comp67820_c0_seq1, comp47591_c0_seq1, comp70007_c0_seq1,…
6	GO:0043229	intracellular organelle	cellular_component	164	68.86	comp56159_c0_seq1, comp56159_c2_seq1, comp62376_c0_seq1, comp37609_c0_seq2, comp69115_c0_seq1, comp68625_c0_seq1, comp44147_c1_seq1, comp37247_c0_seq1, comp70706_c0_seq1, comp25737_c0_seq1, comp65118_c0_seq1, comp33580_c0_seq1, comp43412_c0_seq1, comp45252_c0_seq1, comp65155_c0_seq3, comp64984_c1_seq4, comp19725_c0_seq1, comp70883_c0_seq1, comp68236_c0_seq3, comp55767_c2_seq1, comp72636_c0_seq1, …
6	GO:0009579	thylakoid	cellular_component	40	40	comp58681_c1_seq1, comp51996_c0_seq1, comp67124_c0_seq7, comp48059_c1_seq1, comp54886_c0_seq1, comp48189_c0_seq1, comp50510_c0_seq1, comp48189_c0_seq2, comp62008_c1_seq1, comp64087_c0_seq2, comp66190_c0_seq1, comp47039_c0_seq1, comp55912_c0_seq1, comp56872_c0_seq1, comp60917_c0_seq1, comp52897_c0_seq1, comp56107_c0_seq2, comp52570_c0_seq1, comp66190_c2_seq3, comp54571_c0_seq1, comp56591_c1_seq6, …
6	GO:0030529	ribonucleoprotein complex	cellular_component	26	15.6	comp47039_c0_seq1, comp56591_c1_seq6, comp66662_c8_seq43, comp61177_c1_seq7, comp67820_c0_seq1, comp47591_c0_seq1, comp70007_c0_seq1, comp1706_c0_seq1, comp69888_c0_seq1, comp20308_c0_seq1, comp26585_c0_seq2, comp29588_c0_seq1, comp25944_c0_seq1, comp70642_c0_seq1, comp67820_c0_seq2, comp69652_c0_seq1, comp22216_c0_seq1, comp70272_c0_seq1, comp28963_c0_seq1, comp71043_c0_seq1, comp66451_c0_seq4, …
6	GO:0005618	cell wall	cellular_component	9	9	comp68196_c0_seq6, comp57621_c0_seq1, comp58847_c0_seq1, comp62328_c2_seq37, comp64154_c1_seq1, comp59430_c0_seq1, comp51394_c0_seq1, comp59983_c2_seq6, comp59983_c2_seq2
7	GO:0043231	intracellular membrane-bounded organelle	cellular_component	142	91.9	comp56159_c0_seq1, comp56159_c2_seq1, comp62376_c0_seq1, comp37609_c0_seq2, comp69115_c0_seq1, comp68625_c0_seq1, comp44147_c1_seq1, comp37247_c0_seq1, comp70706_c0_seq1, comp25737_c0_seq1, comp65118_c0_seq1, comp33580_c0_seq1, comp43412_c0_seq1, comp45252_c0_seq1, comp55767_c2_seq1, comp72636_c0_seq1, comp62328_c2_seq37, comp20679_c0_seq1, comp47261_c0_seq1, comp33895_c0_seq1, comp36628_c0_seq1,…
7	GO:0044444	cytoplasmic part	cellular_component	128	95.09	comp56159_c0_seq1, comp56159_c2_seq1, comp62376_c0_seq1, comp37609_c0_seq2, comp69115_c0_seq1, comp68625_c0_seq1, comp44147_c1_seq1, comp37247_c0_seq1, comp70706_c0_seq1, comp25737_c0_seq1, comp65118_c0_seq1, comp33580_c0_seq1, comp43412_c0_seq1, comp45252_c0_seq1, comp47039_c0_seq1, comp56591_c1_seq6, comp66662_c8_seq43, comp61177_c1_seq7, comp67820_c0_seq1, comp47591_c0_seq1, comp70007_c0_seq1,…
7	GO:0043232	intracellular non-membrane-bounded organelle	cellular_component	37	24	comp65155_c0_seq3, comp64984_c1_seq4, comp19725_c0_seq1, comp70883_c0_seq1, comp68236_c0_seq3, comp25737_c0_seq1, comp55767_c2_seq1, comp72636_c0_seq1, comp70152_c0_seq1, comp47039_c0_seq1, comp56591_c1_seq6, comp66662_c8_seq43, comp61177_c1_seq7, comp67820_c0_seq1, comp47591_c0_seq1, comp70007_c0_seq1, comp1706_c0_seq1, comp69888_c0_seq1, comp20308_c0_seq1, comp26585_c0_seq2, comp29588_c0_seq1, …
7	GO:0044446	intracellular organelle part	cellular_component	13	4.68	comp37609_c0_seq2, comp55767_c2_seq1, comp72636_c0_seq1, comp62328_c2_seq37, comp20308_c0_seq1, comp26585_c0_seq2, comp70883_c0_seq1, comp6286_c0_seq2, comp64258_c2_seq16, comp64258_c2_seq24, comp64258_c2_seq4, comp67029_c0_seq15, comp66491_c1_seq19
8	GO:0009536	plastid	cellular_component	66	66	comp57774_c0_seq2, comp58681_c1_seq1, comp51996_c0_seq1, comp61130_c1_seq3, comp67124_c0_seq7, comp57774_c0_seq4, comp48059_c1_seq1, comp61130_c1_seq1, comp65644_c0_seq2, comp54886_c0_seq1, comp48189_c0_seq1, comp50510_c0_seq1, comp60917_c1_seq1, comp54005_c0_seq1, comp48189_c0_seq2, comp62008_c1_seq1, comp61130_c0_seq1, comp67107_c0_seq4, comp66190_c0_seq1, comp66662_c8_seq62, comp47039_c0_seq1,…
8	GO:0005634	nucleus	cellular_component	52	43.68	comp37609_c0_seq2, comp55767_c2_seq1, comp72636_c0_seq1, comp62328_c2_seq37, comp20308_c0_seq1, comp26585_c0_seq2, comp70883_c0_seq1, comp6286_c0_seq2, comp64258_c2_seq16, comp64258_c2_seq24, comp64258_c2_seq4, comp67029_c0_seq15, comp66491_c1_seq19, comp68085_c1_seq3, comp64618_c0_seq2, comp53649_c0_seq1, comp66938_c0_seq2, comp68254_c0_seq38, comp66584_c0_seq3, comp56602_c0_seq1, comp59615_c1_s…
8	GO:0005840	ribosome	cellular_component	26	26	comp47039_c0_seq1, comp56591_c1_seq6, comp66662_c8_seq43, comp61177_c1_seq7, comp67820_c0_seq1, comp47591_c0_seq1, comp70007_c0_seq1, comp1706_c0_seq1, comp69888_c0_seq1, comp20308_c0_seq1, comp26585_c0_seq2, comp29588_c0_seq1, comp25944_c0_seq1, comp70642_c0_seq1, comp67820_c0_seq2, comp69652_c0_seq1, comp22216_c0_seq1, comp70272_c0_seq1, comp28963_c0_seq1, comp71043_c0_seq1, comp66451_c0_seq4, …
8	GO:0005829	cytosol	cellular_component	23	23	comp47039_c0_seq1, comp60390_c0_seq1, comp62215_c2_seq2, comp56591_c1_seq6, comp60390_c0_seq3, comp47591_c0_seq1, comp47261_c0_seq1, comp68625_c0_seq1, comp43083_c0_seq1, comp19725_c0_seq1, comp20308_c0_seq1, comp68698_c0_seq1, comp26585_c0_seq2, comp65291_c1_seq2, comp37609_c0_seq2, comp36628_c0_seq1, comp25737_c0_seq1, comp23392_c0_seq1, comp70272_c0_seq1, comp45252_c0_seq1, comp22132_c0_seq1, …
8	GO:0005783	endoplasmic reticulum	cellular_component	15	15	comp63101_c0_seq2, comp62115_c1_seq2, comp57630_c0_seq3, comp67035_c1_seq18, comp69115_c0_seq1, comp47261_c0_seq1, comp71331_c0_seq1, comp68625_c0_seq1, comp57208_c1_seq5, comp70706_c0_seq1, comp68638_c0_seq1, comp33895_c0_seq1, comp25737_c0_seq1, comp23392_c0_seq1, comp45252_c0_seq1
8	GO:0005794	Golgi apparatus	cellular_component	10	10	comp61734_c1_seq10, comp64801_c1_seq16, comp69115_c0_seq1, comp61316_c0_seq3, comp70706_c0_seq1, comp33895_c0_seq1, comp67229_c0_seq8, comp64801_c1_seq13, comp25737_c0_seq1, comp65118_c0_seq1
8	GO:0005856	cytoskeleton	cellular_component	9	9	comp65155_c0_seq3, comp64984_c1_seq4, comp19725_c0_seq1, comp70883_c0_seq1, comp68236_c0_seq3, comp25737_c0_seq1, comp55767_c2_seq1, comp72636_c0_seq1, comp70152_c0_seq1
8	GO:0005768	endosome	cellular_component	8	8	comp69115_c0_seq1, comp68625_c0_seq1, comp44147_c1_seq1, comp37247_c0_seq1, comp70706_c0_seq1, comp25737_c0_seq1, comp65118_c0_seq1, comp33580_c0_seq1
8	GO:0070013	intracellular organelle lumen	cellular_component	8	2.88	comp37609_c0_seq2, comp55767_c2_seq1, comp72636_c0_seq1, comp62328_c2_seq37, comp20308_c0_seq1, comp26585_c0_seq2, comp70883_c0_seq1, comp6286_c0_seq2
8	GO:0005739	mitochondrion	cellular_component	7	7	comp62328_c2_seq37, comp20679_c0_seq1, comp47261_c0_seq1, comp33895_c0_seq1, comp36628_c0_seq1, comp6286_c0_seq2, comp62881_c0_seq5
8	GO:0031967	organelle envelope	cellular_component	5	3	comp64258_c2_seq16, comp64258_c2_seq24, comp64258_c2_seq4, comp67029_c0_seq15, comp66491_c1_seq19
8	GO:0042579	microbody	cellular_component	4	2.4	comp56159_c0_seq1, comp56159_c2_seq1, comp62376_c0_seq1, comp37609_c0_seq2
8	GO:0005773	vacuole	cellular_component	3	1.08	comp70706_c0_seq1, comp43412_c0_seq1, comp45252_c0_seq1
9	GO:0044428	nuclear part	cellular_component	13	7.8	comp37609_c0_seq2, comp55767_c2_seq1, comp72636_c0_seq1, comp62328_c2_seq37, comp20308_c0_seq1, comp26585_c0_seq2, comp70883_c0_seq1, comp6286_c0_seq2, comp64258_c2_seq16, comp64258_c2_seq24, comp64258_c2_seq4, comp67029_c0_seq15, comp66491_c1_seq19
9	GO:0005777	peroxisome	cellular_component	4	4	comp56159_c0_seq1, comp56159_c2_seq1, comp62376_c0_seq1, comp37609_c0_seq2
9	GO:0000323	lytic vacuole	cellular_component	3	1.8	comp70706_c0_seq1, comp43412_c0_seq1, comp45252_c0_seq1
10	GO:0031981	nuclear lumen	cellular_component	8	4.8	comp37609_c0_seq2, comp55767_c2_seq1, comp72636_c0_seq1, comp62328_c2_seq37, comp20308_c0_seq1, comp26585_c0_seq2, comp70883_c0_seq1, comp6286_c0_seq2
10	GO:0005635	nuclear envelope	cellular_component	5	5	comp64258_c2_seq16, comp64258_c2_seq24, comp64258_c2_seq4, comp67029_c0_seq15, comp66491_c1_seq19
10	GO:0005764	lysosome	cellular_component	3	3	comp70706_c0_seq1, comp43412_c0_seq1, comp45252_c0_seq1
11	GO:0005730	nucleolus	cellular_component	5	5	comp62328_c2_seq37, comp20308_c0_seq1, comp26585_c0_seq2, comp70883_c0_seq1, comp6286_c0_seq2
11	GO:0005654	nucleoplasm	cellular_component	3	3	comp37609_c0_seq2, comp55767_c2_seq1, comp72636_c0_seq1
