# Supplementary material for: Differential Gene Expression Analysis in Polygonum minus Leaf upon 24 h of Methyl Jasmonate Elicitation
Source: Front Plant Sci. 2017 Feb 6;8:109. doi: 10.3389/fpls.2017.00109 (PMC5292430; doi:10.3389/fpls.2017.00109)
Supplement: Supplementary file 9 [file DataSheet3.XLSX]

## Sheet: Sheet1
Level	GO ID	Term	Type	#Seqs	Graph Score	Sequences
2	GO:0005488	binding	molecular_function	634	455.23	comp56764_c0_seq1, comp64647_c3_seq1, comp68085_c1_seq3, comp66823_c4_seq1, comp68064_c0_seq1, comp62533_c0_seq24, comp64647_c3_seq2, comp55379_c0_seq1, comp60060_c1_seq1, comp59562_c0_seq1, comp61279_c0_seq1, comp67704_c1_seq17, comp52168_c0_seq1, comp68365_c0_seq7, comp62115_c1_seq2, comp67704_c1_seq22, comp68524_c0_seq1, comp63428_c1_seq8, comp68332_c0_seq2, comp62647_c0_seq1, comp67673_c0_seq…
2	GO:0003824	catalytic activity	molecular_function	627	461.4	comp63019_c3_seq6, comp64670_c0_seq2, comp65831_c0_seq6, comp64670_c0_seq3, comp64670_c0_seq1, comp63713_c2_seq3, comp67812_c0_seq12, comp60932_c0_seq1, comp68111_c0_seq12, comp67812_c0_seq21, comp56511_c0_seq1, comp60063_c0_seq1, comp65426_c1_seq11, comp66260_c0_seq12, comp66087_c0_seq6, comp66617_c0_seq5, comp63035_c0_seq2, comp68111_c0_seq4, comp64666_c1_seq5, comp56511_c1_seq1, comp61995_c2_s…
2	GO:0005215	transporter activity	molecular_function	100	100	comp64576_c0_seq3, comp59195_c0_seq1, comp65544_c0_seq10, comp58150_c0_seq1, comp65644_c0_seq2, comp46098_c0_seq1, comp65544_c0_seq50, comp61911_c1_seq1, comp65544_c0_seq13, comp65544_c0_seq20, comp61211_c1_seq12, comp61911_c0_seq1, comp67896_c0_seq1, comp67768_c1_seq5, comp65275_c1_seq3, comp67896_c1_seq1, comp65544_c0_seq28, comp65544_c0_seq11, comp65544_c0_seq2, comp63007_c0_seq1, comp67153_c2…
2	GO:0005198	structural molecule activity	molecular_function	33	33	comp66662_c8_seq43, comp61177_c1_seq7, comp67820_c0_seq1, comp47591_c0_seq1, comp51521_c0_seq1, comp64258_c2_seq16, comp29104_c0_seq2, comp51521_c0_seq2, comp70007_c0_seq1, comp41251_c0_seq3, comp1706_c0_seq1, comp69888_c0_seq1, comp20308_c0_seq1, comp26585_c0_seq2, comp64258_c2_seq24, comp64258_c2_seq4, comp29588_c0_seq1, comp67229_c0_seq8, comp25944_c0_seq1, comp70642_c0_seq1, comp70883_c0_seq1…
2	GO:0030234	enzyme regulator activity	molecular_function	27	27	comp53201_c0_seq1, comp67390_c3_seq1, comp62632_c0_seq1, comp58847_c0_seq1, comp59430_c0_seq1, comp58734_c1_seq40, comp24547_c0_seq1, comp68625_c0_seq1, comp56111_c0_seq3, comp68694_c0_seq1, comp38480_c0_seq1, comp37247_c0_seq1, comp69770_c0_seq1, comp30109_c0_seq1, comp68638_c0_seq1, comp51269_c0_seq1, comp19587_c0_seq1, comp61426_c1_seq5, comp25336_c0_seq1, comp36628_c0_seq1, comp58734_c1_seq7,…
2	GO:0001071	nucleic acid binding transcription factor activity	molecular_function	23	13.8	comp60233_c0_seq1, comp64083_c0_seq3, comp64618_c0_seq2, comp62103_c1_seq4, comp62652_c0_seq1, comp59184_c0_seq1, comp59094_c0_seq1, comp64618_c0_seq1, comp60155_c0_seq2, comp66584_c0_seq3, comp56602_c0_seq1, comp63933_c0_seq2, comp56602_c1_seq1, comp59835_c0_seq4, comp62172_c1_seq9, comp65010_c5_seq11, comp59835_c0_seq2, comp68350_c0_seq35, comp54112_c0_seq1, comp63292_c0_seq3, comp72636_c0_seq1…
2	GO:0060089	molecular transducer activity	molecular_function	7	4.2	comp63007_c0_seq1, comp68118_c0_seq7, comp68303_c0_seq20, comp68118_c0_seq10, comp70706_c0_seq1, comp65916_c0_seq3, comp60440_c0_seq1
2	GO:0004872	receptor activity	molecular_function	5	5	comp63007_c0_seq1, comp68118_c0_seq7, comp68118_c0_seq10, comp70706_c0_seq1, comp25687_c0_seq1
3	GO:1901363	heterocyclic compound binding	molecular_function	281	118.37	comp53201_c0_seq2, comp63808_c0_seq1, comp68392_c1_seq1, comp68392_c0_seq2, comp68085_c1_seq3, comp65966_c3_seq1, comp66848_c1_seq9, comp67812_c0_seq12, comp55181_c0_seq1, comp58632_c0_seq1, comp60932_c0_seq1, comp66465_c1_seq2, comp58632_c0_seq2, comp68111_c0_seq12, comp67812_c0_seq21, comp64685_c0_seq1, comp67896_c0_seq1, comp59251_c0_seq2, comp61197_c1_seq1, comp63101_c0_seq2, comp67896_c1_seq…
3	GO:0097159	organic cyclic compound binding	molecular_function	281	118.37	comp53201_c0_seq2, comp63808_c0_seq1, comp68392_c1_seq1, comp68392_c0_seq2, comp68085_c1_seq3, comp65966_c3_seq1, comp66848_c1_seq9, comp67812_c0_seq12, comp55181_c0_seq1, comp58632_c0_seq1, comp60932_c0_seq1, comp66465_c1_seq2, comp58632_c0_seq2, comp68111_c0_seq12, comp67812_c0_seq21, comp64685_c0_seq1, comp67896_c0_seq1, comp59251_c0_seq2, comp61197_c1_seq1, comp63101_c0_seq2, comp67896_c1_seq…
3	GO:0005515	protein binding	molecular_function	188	193	comp56764_c0_seq1, comp64647_c3_seq1, comp68085_c1_seq3, comp66823_c4_seq1, comp68064_c0_seq1, comp62533_c0_seq24, comp64647_c3_seq2, comp55379_c0_seq1, comp60060_c1_seq1, comp59562_c0_seq1, comp61279_c0_seq1, comp67704_c1_seq17, comp52168_c0_seq1, comp68365_c0_seq7, comp62115_c1_seq2, comp67704_c1_seq22, comp68524_c0_seq1, comp63428_c1_seq8, comp68332_c0_seq2, comp62647_c0_seq1, comp67673_c0_seq…
3	GO:0016740	transferase activity	molecular_function	184	133.94	comp67812_c0_seq12, comp60932_c0_seq1, comp68111_c0_seq12, comp67812_c0_seq21, comp56511_c0_seq1, comp60063_c0_seq1, comp65426_c1_seq11, comp66260_c0_seq12, comp66087_c0_seq6, comp66617_c0_seq5, comp63035_c0_seq2, comp68111_c0_seq4, comp64666_c1_seq5, comp56511_c1_seq1, comp61995_c2_seq2, comp66813_c0_seq2, comp66930_c1_seq2, comp68007_c1_seq5, comp61995_c2_seq4, comp60267_c1_seq4, comp63254_c3_s…
3	GO:0036094	small molecule binding	molecular_function	173	103.8	comp53201_c0_seq2, comp63808_c0_seq1, comp68392_c1_seq1, comp68392_c0_seq2, comp68085_c1_seq3, comp65966_c3_seq1, comp66848_c1_seq9, comp67812_c0_seq12, comp55181_c0_seq1, comp58632_c0_seq1, comp60932_c0_seq1, comp66465_c1_seq2, comp58632_c0_seq2, comp68111_c0_seq12, comp67812_c0_seq21, comp64685_c0_seq1, comp67896_c0_seq1, comp59251_c0_seq2, comp61197_c1_seq1, comp63101_c0_seq2, comp67896_c1_seq…
3	GO:0016787	hydrolase activity	molecular_function	165	158.39	comp63019_c3_seq6, comp64670_c0_seq2, comp65831_c0_seq6, comp64670_c0_seq3, comp64670_c0_seq1, comp63713_c2_seq3, comp68025_c1_seq2, comp52862_c0_seq2, comp60070_c1_seq2, comp54901_c0_seq2, comp60392_c0_seq1, comp68470_c0_seq1, comp68196_c0_seq6, comp68085_c1_seq3, comp54901_c0_seq1, comp60538_c0_seq1, comp68025_c0_seq1, comp62630_c0_seq1, comp60538_c1_seq1, comp63643_c0_seq1, comp66848_c1_seq9, …
3	GO:0003700	sequence-specific DNA binding transcription factor activity	molecular_function	23	23	comp60233_c0_seq1, comp64083_c0_seq3, comp64618_c0_seq2, comp62103_c1_seq4, comp62652_c0_seq1, comp59184_c0_seq1, comp59094_c0_seq1, comp64618_c0_seq1, comp60155_c0_seq2, comp66584_c0_seq3, comp56602_c0_seq1, comp63933_c0_seq2, comp56602_c1_seq1, comp59835_c0_seq4, comp62172_c1_seq9, comp65010_c5_seq11, comp59835_c0_seq2, comp68350_c0_seq35, comp54112_c0_seq1, comp63292_c0_seq3, comp72636_c0_seq1…
3	GO:0008289	lipid binding	molecular_function	14	14	comp62172_c1_seq9, comp68625_c0_seq1, comp46972_c0_seq1, comp68571_c0_seq1, comp37247_c0_seq1, comp30109_c0_seq1, comp68698_c0_seq1, comp68638_c0_seq1, comp67456_c2_seq8, comp26061_c0_seq1, comp37609_c0_seq2, comp25737_c0_seq1, comp45252_c0_seq1, comp33580_c0_seq1
3	GO:0030246	carbohydrate binding	molecular_function	13	13	comp62171_c0_seq1, comp66471_c1_seq4, comp66471_c1_seq18, comp66471_c1_seq8, comp64622_c1_seq2, comp19725_c0_seq1, comp64622_c1_seq13, comp25687_c0_seq1, comp59148_c2_seq10, comp62650_c0_seq8, comp64622_c1_seq9, comp39796_c0_seq1, comp64622_c1_seq10
3	GO:0003682	chromatin binding	molecular_function	9	9	comp61111_c0_seq1, comp59996_c1_seq6, comp68254_c0_seq38, comp62547_c0_seq7, comp51752_c1_seq1, comp55075_c0_seq12, comp64219_c0_seq2, comp64847_c0_seq18, comp37609_c0_seq2
3	GO:0004871	signal transducer activity	molecular_function	7	7	comp63007_c0_seq1, comp68118_c0_seq7, comp68303_c0_seq20, comp68118_c0_seq10, comp70706_c0_seq1, comp65916_c0_seq3, comp60440_c0_seq1
3	GO:0043167	ion binding	molecular_function	1	0.35	comp63254_c3_seq7
3	GO:0019825	oxygen binding	molecular_function	1	1	comp33895_c0_seq1
4	GO:1901265	nucleoside phosphate binding	molecular_function	173	103.8	comp53201_c0_seq2, comp63808_c0_seq1, comp68392_c1_seq1, comp68392_c0_seq2, comp68085_c1_seq3, comp65966_c3_seq1, comp66848_c1_seq9, comp67812_c0_seq12, comp55181_c0_seq1, comp58632_c0_seq1, comp60932_c0_seq1, comp66465_c1_seq2, comp58632_c0_seq2, comp68111_c0_seq12, comp67812_c0_seq21, comp64685_c0_seq1, comp67896_c0_seq1, comp59251_c0_seq2, comp61197_c1_seq1, comp63101_c0_seq2, comp67896_c1_seq…
4	GO:0003676	nucleic acid binding	molecular_function	131	93.48	comp62008_c1_seq1, comp66662_c8_seq62, comp66662_c8_seq56, comp66662_c8_seq43, comp61177_c1_seq7, comp66662_c8_seq15, comp62031_c1_seq5, comp47591_c0_seq1, comp71331_c0_seq1, comp69888_c0_seq1, comp20308_c0_seq1, comp26585_c0_seq2, comp70883_c0_seq1, comp36628_c0_seq1, comp62495_c0_seq11, comp54822_c0_seq8, comp57942_c0_seq7, comp22216_c0_seq1, comp70272_c0_seq1, comp24412_c0_seq1, comp22132_c0_s…
4	GO:0016772	transferase activity, transferring phosphorus-containing groups	molecular_function	78	46.56	comp67812_c0_seq12, comp60932_c0_seq1, comp68111_c0_seq12, comp67812_c0_seq21, comp56511_c0_seq1, comp60063_c0_seq1, comp65426_c1_seq11, comp66260_c0_seq12, comp66087_c0_seq6, comp66617_c0_seq5, comp63035_c0_seq2, comp68111_c0_seq4, comp64666_c1_seq5, comp56511_c1_seq1, comp61995_c2_seq2, comp66813_c0_seq2, comp66930_c1_seq2, comp68007_c1_seq5, comp61995_c2_seq4, comp60267_c1_seq4, comp63254_c3_s…
4	GO:0005102	receptor binding	molecular_function	15	15	comp48747_c0_seq2, comp24547_c0_seq1, comp51521_c0_seq1, comp29104_c0_seq2, comp51521_c0_seq2, comp68625_c0_seq1, comp41251_c0_seq3, comp37247_c0_seq1, comp70706_c0_seq1, comp21854_c0_seq1, comp25687_c0_seq1, comp25336_c0_seq1, comp36628_c0_seq1, comp25737_c0_seq1, comp45252_c0_seq1
4	GO:0016788	hydrolase activity, acting on ester bonds	molecular_function	6	3.6	comp63019_c3_seq6, comp64670_c0_seq2, comp65831_c0_seq6, comp64670_c0_seq3, comp64670_c0_seq1, comp63713_c2_seq3
4	GO:0016817	hydrolase activity, acting on acid anhydrides	molecular_function	3	0.39	comp65155_c0_seq3, comp54181_c0_seq1, comp68236_c0_seq3
4	GO:0043169	cation binding	molecular_function	1	0.58	comp63254_c3_seq7
5	GO:0000166	nucleotide binding	molecular_function	173	173	comp53201_c0_seq2, comp63808_c0_seq1, comp68392_c1_seq1, comp68392_c0_seq2, comp68085_c1_seq3, comp65966_c3_seq1, comp66848_c1_seq9, comp67812_c0_seq12, comp55181_c0_seq1, comp58632_c0_seq1, comp60932_c0_seq1, comp66465_c1_seq2, comp58632_c0_seq2, comp68111_c0_seq12, comp67812_c0_seq21, comp64685_c0_seq1, comp67896_c0_seq1, comp59251_c0_seq2, comp61197_c1_seq1, comp63101_c0_seq2, comp67896_c1_seq…
5	GO:0016301	kinase activity	molecular_function	78	77.6	comp67812_c0_seq12, comp60932_c0_seq1, comp68111_c0_seq12, comp67812_c0_seq21, comp56511_c0_seq1, comp60063_c0_seq1, comp65426_c1_seq11, comp66260_c0_seq12, comp66087_c0_seq6, comp66617_c0_seq5, comp63035_c0_seq2, comp68111_c0_seq4, comp64666_c1_seq5, comp56511_c1_seq1, comp61995_c2_seq2, comp66813_c0_seq2, comp66930_c1_seq2, comp68007_c1_seq5, comp61995_c2_seq4, comp60267_c1_seq4, comp63254_c3_s…
5	GO:0003677	DNA binding	molecular_function	65	65	comp68085_c1_seq3, comp60233_c0_seq1, comp64083_c0_seq3, comp61111_c0_seq1, comp64618_c0_seq2, comp62103_c1_seq4, comp62652_c0_seq1, comp66938_c0_seq2, comp59184_c0_seq1, comp59996_c1_seq6, comp59094_c0_seq1, comp64618_c0_seq1, comp60155_c0_seq2, comp67881_c1_seq1, comp56602_c0_seq1, comp64199_c4_seq1, comp63933_c0_seq2, comp56602_c1_seq1, comp61213_c2_seq1, comp67220_c0_seq39, comp62547_c0_seq7,…
5	GO:0003723	RNA binding	molecular_function	27	25.8	comp62008_c1_seq1, comp66662_c8_seq62, comp66662_c8_seq56, comp66662_c8_seq43, comp61177_c1_seq7, comp66662_c8_seq15, comp62031_c1_seq5, comp47591_c0_seq1, comp71331_c0_seq1, comp69888_c0_seq1, comp20308_c0_seq1, comp26585_c0_seq2, comp70883_c0_seq1, comp36628_c0_seq1, comp62495_c0_seq11, comp54822_c0_seq8, comp57942_c0_seq7, comp22216_c0_seq1, comp70272_c0_seq1, comp24412_c0_seq1, comp22132_c0_s…
5	GO:0004518	nuclease activity	molecular_function	6	6	comp63019_c3_seq6, comp64670_c0_seq2, comp65831_c0_seq6, comp64670_c0_seq3, comp64670_c0_seq1, comp63713_c2_seq3
5	GO:0016818	hydrolase activity, acting on acid anhydrides, in phosphorus-containing anhydrides	molecular_function	3	0.65	comp65155_c0_seq3, comp54181_c0_seq1, comp68236_c0_seq3
5	GO:0046872	metal ion binding	molecular_function	1	0.96	comp63254_c3_seq7
5	GO:0016773	phosphotransferase activity, alcohol group as acceptor	molecular_function	1	0.6	comp63254_c3_seq7
6	GO:0016462	pyrophosphatase activity	molecular_function	3	1.08	comp65155_c0_seq3, comp54181_c0_seq1, comp68236_c0_seq3
6	GO:0008135	translation factor activity, nucleic acid binding	molecular_function	3	3	comp56731_c0_seq1, comp65403_c0_seq8, comp67859_c0_seq32
6	GO:0031420	alkali metal ion binding	molecular_function	1	0.6	comp63254_c3_seq7
6	GO:0000287	magnesium ion binding	molecular_function	1	1	comp63254_c3_seq7
6	GO:0004743	pyruvate kinase activity	molecular_function	1	1	comp63254_c3_seq7
7	GO:0017111	nucleoside-triphosphatase activity	molecular_function	3	1.8	comp65155_c0_seq3, comp54181_c0_seq1, comp68236_c0_seq3
7	GO:0030955	potassium ion binding	molecular_function	1	1	comp63254_c3_seq7
8	GO:0003774	motor activity	molecular_function	3	3	comp65155_c0_seq3, comp54181_c0_seq1, comp68236_c0_seq3
